# Supplementary material for: Biomarker Potential of Plasma MicroRNA-150-5p in Prostate Cancer
Source: Medicina (Kaunas). 2019 Sep 3;55(9):564. doi: 10.3390/medicina55090564 (PMC6780076; doi:10.3390/medicina55090564)
Supplement: Supplementary file 1 [file medicina-55-00564-s001.zip]

Archive with 1 entries (1 files):
- medicina-562190-SI.xlsx
