# Supplementary material for: Biomarker Potential of Plasma MicroRNA-150-5p in Prostate Cancer
Source: Medicina (Kaunas). 2019 Sep 3;55(9):564. doi: 10.3390/medicina55090564 (PMC6780076; doi:10.3390/medicina55090564)
Supplement: Supplementary file 1 [file medicina-55-00564-s001.zip › medicina-562190-SI.xlsx]

## Sheet: Table S1
Code	Age	PSA (ng/ml)	Gleason Score Biopsy	ISUP Grade Biopsy	Linear Tum. Extension	Gleason Score Prostatectomy	TNM	First Treatment	Second Treatment
P01	63	6,7	4+5=9	5	N/A	4+3=7	pT3bNxMx	Prostatectomy	Follow-up
P02	60	22	4+3=7	3	N/A	4+4=8	pT3bN1Mx	Prostatectomy	Radiotherapy
P03	68	22	3+4=7	2	N/A	4+3=7	pT3aNxMx	Prostatectomy	Radiotherapy
P04	68	10,6	4+3=7	3	N/A	4+3=7	pT3bNxMx	Prostatectomy	Radiotherapy
P05	67	8,6	3+3=6	1	N/A	3+3=6	pT3aNxMx	Prostatectomy	Follow-up
P06	76	23,05	3+4=7	2	0.1	3+4=7	pT3aNxMx	Prostatectomy	Follow-up
P07	59	8,6	3+3=6	1	N/A	3+4=7	pT3aNxMx	Prostatectomy	Follow-up
P08	62	16	4+5=9	5	0.92	N/A	T4N1M1	Hormone Therapy	Radiotherapy
P09	66	9,36	3+4=7	2	0.87	4+3=7	pT3aNxMx	Prostatectomy	Radiotherapy
P10	71	14,44	3+4=7	2	0.5	4+4=8	pT3aNxMx	Prostatectomy	Radiotherapy
P11	70	69	3+4=7	2	0.32	3+4=7	pT2cNxMx	Prostatectomy	Follow-up
P12	59	12	3+4=7	2	N/A	4+3=7	pT3aNxMx	Prostatectomy	Follow-up
P13	61	9	3+4=7	2	N/A	3+4=7	pT2cNxMx	Prostatectomy	Follow-up
P14	67	10,46	3+3=6	1	0.01	N/A	pT1cNxMx	Active surveillance	Radiotherapy
P15	68	11.89	3+5=8	4	0.16	N/A	T2cN0M0	Hormone Therapy	Follow-up
P16	68	12,73	3+3=6	1	0.1	3+3=6	pT2cNxMx	Prostatectomy	Follow-up
P17	76	10,43	3+4=7	2	0.18	3+4=7	pT2cNxMx	Prostatectomy	Follow-up
P18	68	5,44	3+3=6	1	N/A	3+4=7	pT2cNxMx	Prostatectomy	Follow-up
P19	68	16	3+4=7	2	0.17	4+4=8	pT3aNxMx	Prostatectomy	Radiotherapy
P20	76	7,79	4+5=9	5	0.05	N/A	T2cNxMx	Radioterapy	Hormone Therapy
P21	69	77	4+4=8	4	N/A	N/A	T4NxM1	Hormone Therapy	Follow-up
P22	69	9	3+4=7	2	N/A	4+3=7	pT3aNxMx	Prostatectomy	Radiotherapy
P23	65	18	3+4=7	2	N/A	N/A	T2cNxMx	Lost to follow-up
P24	61	15,8	4+3=7	3	N/A	4+3=7	T2cNxMx	Prostatectomy	Follow-up
P25	74	8,5	3+4=7	2	N/A	N/A	T2cNxMx	Lost to follow-up
P26	70	5,65	3+3=6	1	N/A	3+3=6	T2bNxMx	Prostatectomy	Follow-up
P27	67	7,23	4+4=8	4	N/A	4+5=9	pT3bNxMx	Prostatectomy	Radiotherapy
P28	55	8,2	3+4=7	2	N/A	3+4=7	pT2cNxMx	Prostatectomy	Follow-up
P29	70	12,48	3+4=7	2	N/A	4+3=7	pT3aNxMx	Prostatectomy	Follow-up
P30	68	12,8	3+3=6	1	0.04	N/A	T1cNxMx	Active surveillance	Radiotherapy
P31	69	38	4+5=9	5	N/A	N/A	T4N1M1	Hormone Therapy	Follow-up
P32	77	9,6	3+4=7	2	N/A	4+3=7	pT2bN0Mx	Prostatectomy	Follow-up
P33	70	9,2	3+4=7	2	N/A	4+3=7	pT3bNxMx	Prostatectomy	Radiotherapy
P34	65	10,06	4+3=7	3	0.16	4+3=7	pT2cNxMx	Prostatectomy	Follow-up
P35	72	200	4+3=7	3	0.68	N/A	T4N1M1	Hormone Therapy	Follow-up
P36	83	100,86	4+5=9	5	1	4+5=9	pT3aNxMx	Prostatectomy	Radiotherapy
P37	74	7,6	3+3=6	1	N/A	N/A	pT2cNxMx	Active surveillance	Follow-up
P38	53	9,6	3+4=7	2	N/A	3+4=7	pT3aNxMx	Prostatectomy	Follow-up
P39	76	6,8	3=3=6	1	0.03	N/A	pT2bNxMx	Active surveillance	Lost to follow-up
P40	72	8,8	3+4=7	2	0.34	3+4=7	pT2cNxMx	Prostatectomy	Follow-up

## Sheet: Table S2
TargetID/SystematicName	logFC	FC	FR	t	p value	adj. p val.	B	Accessions
hsa-miR-205-5p	-1.50157	0.35317	-2.8315	-20.6156	3.68371e-08	2.04876e-05	9.53555	mir|hsa-miR-205-5p|mir|MIMAT0000266|mir|hsa-miR-205_v17.0|mir|MIMAT0000266
hsa-miR-1-3p	-0.937501	0.522137	-1.91521	-6.22864	0.000263219	0.00521405	0.554002	mir|hsa-miR-1-3p|mir|MIMAT0000416|mir|hsa-miR-1_v20.0|mir|MIMAT0000416
hsa-miR-23b-3p	-0.885818	0.541181	-1.84781	-10.7217	5.47507e-06	0.000433819	4.66198	mir|hsa-miR-23b-3p|mir|MIMAT0000418|mir|hsa-miR-23b_v17.0|mir|MIMAT0000418
hsa-miR-223-3p	-0.811316	0.569862	-1.75481	-5.6284	0.000513586	0.0086475	-0.163321	mir|hsa-miR-223-3p|mir|MIMAT0000280|mir|hsa-miR-223_v17.0|mir|MIMAT0000280
hsa-miR-145-5p	-0.805982	0.571973	-1.74834	-4.61694	0.00176759	0.0208855	-1.48727	mir|hsa-miR-145-5p|mir|MIMAT0000437|mir|hsa-miR-145_v17.0|mir|MIMAT0000437
hsa-miR-221-3p	-0.791767	0.577636	-1.73119	-10.0436	8.89319e-06	0.000630481	4.1562	mir|hsa-miR-221-3p|mir|MIMAT0000278|mir|hsa-miR-221_v17.0|mir|MIMAT0000278
hsa-miR-27b-3p	-0.759922	0.590528	-1.6934	-7.74271	5.86267e-05	0.0019261	2.16159	mir|hsa-miR-27b-3p|mir|MIMAT0000419|mir|hsa-miR-27b_v17.0|mir|MIMAT0000419
hsa-miR-222-3p	-0.709969	0.611333	-1.63577	-4.66834	0.00165415	0.0197873	-1.41641	mir|hsa-miR-222-3p|mir|MIMAT0000279|mir|hsa-miR-222_v17.0|mir|MIMAT0000279
hsa-miR-130a-3p	-0.694506	0.617921	-1.61833	-10.9718	4.60935e-06	0.00038805	4.84052	mir|hsa-miR-130a-3p|mir|MIMAT0000425|mir|hsa-miR-130a_v17.0|mir|MIMAT0000425
hsa-miR-133b	-0.671797	0.627724	-1.59306	-8.2941	3.58991e-05	0.0013816	2.68379	mir|hsa-miR-133b|mir|MIMAT0000770|mir|hsa-miR-133b_v9.1|mir|MIMAT0000770
hsa-let-7e-5p	-0.649091	0.637682	-1.56818	-4.83889	0.00133104	0.0172395	-1.18402	mir|hsa-let-7e-5p|mir|MIMAT0000066|mir|hsa-let-7e_v17.0|mir|MIMAT0000066
hsa-miR-23a-3p	-0.60133	0.659146	-1.51711	-5.01273	0.00107119	0.0148752	-0.951529	mir|hsa-miR-23a-3p|mir|MIMAT0000078|mir|hsa-miR-23a_v17.0|mir|MIMAT0000078
hsa-miR-100-5p	-0.571639	0.672852	-1.48621	-5.80315	0.000420768	0.00755699	0.0505938	mir|hsa-miR-100-5p|mir|MIMAT0000098|mir|hsa-miR-100_v17.0|mir|MIMAT0000098
hsa-miR-199a-3p	-0.568644	0.67425	-1.48313	-3.97308	0.00419353	0.0379107	-2.40683	mir|hsa-miR-199a-3p|mir|MIMAT0000232|mir|hsa-miR-199b-3p|mir|MIMAT0004563
hsa-miR-365a-3p	-0.49844	0.707872	-1.41269	-6.39423	0.000220617	0.00464706	0.743412	mir|hsa-miR-365a-3p|mir|MIMAT0000710|mir|hsa-miR-365_v17.0|mir|MIMAT0000710|mir|hsa-miR-365b-3p|mir|MIMAT0022834
hsa-miR-150-5p	-0.495612	0.709261	-1.40992	-4.34121	0.00253979	0.028096	-1.87393	mir|hsa-miR-150-5p|mir|MIMAT0000451|mir|hsa-miR-150_v17.0|mir|MIMAT0000451
hsa-miR-24-3p	-0.483273	0.715353	-1.39791	-8.47587	3.07171e-05	0.00125382	2.84934	mir|hsa-miR-24-3p|mir|MIMAT0000080|mir|hsa-miR-24_v17.0|mir|MIMAT0000080
hsa-miR-214-3p	-0.462688	0.725633	-1.37811	-5.85316	0.000397723	0.0073388	0.111044	mir|hsa-miR-214-3p|mir|MIMAT0000271|mir|hsa-miR-214_v17.0|mir|MIMAT0000271
hsa-miR-143-5p	-0.428777	0.742891	-1.34609	-8.7683	2.40397e-05	0.0011166	3.10916	mir|hsa-miR-143-5p|mir|MIMAT0004599|mir|hsa-miR-143*_v17.0|mir|MIMAT0004599
hsa-miR-34a-5p	-0.396609	0.759642	-1.31641	-4.02053	0.00392665	0.0368247	-2.33711	mir|hsa-miR-34a-5p|mir|MIMAT0000255|mir|hsa-miR-34a_v17.0|mir|MIMAT0000255
hsa-miR-320d	-0.364367	0.77681	-1.28732	-14.5408	5.4644e-07	0.000125801	7.00129	mir|hsa-miR-320d|mir|MIMAT0006764
hsa-miR-26a-5p	-0.361837	0.778173	-1.28506	-5.51608	0.000585033	0.00961023	-0.303075	mir|hsa-miR-26a-5p|mir|MIMAT0000082|mir|hsa-miR-26a_v17.0|mir|MIMAT0000082
hsa-miR-145-3p	-0.327194	0.797085	-1.25457	-4.7934	0.00140988	0.0175843	-1.24558	mir|hsa-miR-145-3p|mir|MIMAT0004601|mir|hsa-miR-145*_v17.0|mir|MIMAT0004601
hsa-miR-4299	0.374562	1.29645	1.29645	4.28164	0.00275076	0.0290818	-1.9589	mir|hsa-miR-4299|mir|MIMAT0016851
hsa-miR-483-5p	0.377437	1.29903	1.29903	12.3585	1.88375e-06	0.000253741	5.7598	mir|hsa-miR-483-5p|mir|MIMAT0004761
hsv2-miR-H2	0.383473	1.30448	1.30448	14.4744	5.65916e-07	0.000125801	6.96672	mir|hsv2-miR-H2|mir|MIMAT0010205|mir|hsv2-miR-H2_v14.0|mir|MIMAT0010205
hsa-miR-25-3p	0.394072	1.3141	1.3141	4.33977	0.0025447	0.028096	-1.87599	mir|hsa-miR-25-3p|mir|MIMAT0000081|mir|hsa-miR-25_v17.0|mir|MIMAT0000081
hsa-miR-96-5p	0.406025	1.32503	1.32503	8.47754	3.06736e-05	0.00125382	2.85084	mir|hsa-miR-96-5p|mir|MIMAT0000095|mir|hsa-miR-96_v17.0|mir|MIMAT0000095
hsv1-miR-H16	0.425226	1.34278	1.34278	22.7276	1.7225e-08	2.04876e-05	10.1938	mir|hsv1-miR-H16|mir|MIMAT0014694
hsv2-miR-H22	0.471272	1.38633	1.38633	11.6154	3.00665e-06	0.000337496	5.28143	mir|hsv2-miR-H22|mir|MIMAT0014704
hsa-miR-1275	0.473261	1.38824	1.38824	7.19098	9.85393e-05	0.00265465	1.60691	mir|hsa-miR-1275|mir|MIMAT0005929
hsa-miR-1973	0.51152	1.42555	1.42555	8.10306	4.24188e-05	0.00156684	2.50633	mir|hsa-miR-1973|mir|MIMAT0009448
hsa-miR-494-3p	0.521283	1.43523	1.43523	6.48199	0.000201173	0.00459149	0.842365	mir|hsa-miR-494-3p|mir|MIMAT0002816|mir|hsa-miR-494_v19.0|mir|MIMAT0002816
hsa-miR-2861	0.535366	1.44931	1.44931	11.1429	4.10576e-06	0.000371871	4.96025	mir|hsa-miR-2861|mir|MIMAT0013802
hsa-miR-3651	0.538551	1.45251	1.45251	8.94688	2.07666e-05	0.000999023	3.26401	mir|hsa-miR-3651|mir|MIMAT0018071
hsa-miR-575	0.548845	1.46291	1.46291	14.2039	6.53752e-07	0.000125801	6.82392	mir|hsa-miR-575|mir|MIMAT0003240
hsa-miR-19b-3p	0.572137	1.48672	1.48672	5.64421	0.000504321	0.00860537	-0.143787	mir|hsa-miR-19b-3p|mir|MIMAT0000074|mir|hsa-miR-19b_v17.0|mir|MIMAT0000074
hsa-miR-1202	0.667338	1.58814	1.58814	3.95237	0.00431606	0.0387582	-2.43734	mir|hsa-miR-1202|mir|MIMAT0005865
hsa-miR-148a-3p	0.720485	1.64774	1.64774	5.26585	0.000786791	0.0120433	-0.620864	mir|hsa-miR-148a-3p|mir|MIMAT0000243|mir|hsa-miR-148a_v17.0|mir|MIMAT0000243
hsa-miR-3653-3p	0.762988	1.697	1.697	11.3601	3.55268e-06	0.000368113	5.10963	mir|hsa-miR-3653-3p|mir|MIMAT0018073|mir|hsa-miR-3653_v20.0|mir|MIMAT0018073
hsa-miR-1280_v18.0	0.76899	1.70408	1.70408	5.45338	0.000629615	0.010218	-0.381861	mir|hsa-miR-1280_v18.0|mir|MIMAT0005946
hsa-miR-4286	0.814095	1.75819	1.75819	7.51483	7.23889e-05	0.00226762	1.93654	mir|hsa-miR-4286|mir|MIMAT0016916
hsa-miR-200c-3p	0.835337	1.78427	1.78427	5.32214	0.000735512	0.0116557	-0.548598	mir|hsa-miR-200c-3p|mir|MIMAT0000617|mir|hsa-miR-200c_v17.0|mir|MIMAT0000617
kshv-miR-K12-3-5p	0.921654	1.89429	1.89429	5.36198	0.000701431	0.0112479	-0.497717	mir|kshv-miR-K12-3-5p|mir|MIMAT0002193|mir|kshv-miR-K12-3_v18.0|mir|MIMAT0002193
hsa-miR-141-3p	1.0257	2.03595	2.03595	13.353	1.04722e-06	0.000176325	6.35362	mir|hsa-miR-141-3p|mir|MIMAT0000432|mir|hsa-miR-141_v17.0|mir|MIMAT0000432
hsa-miR-663a	1.08472	2.12097	2.12097	15.7151	3.01097e-07	0.000101394	7.58396	mir|hsa-miR-663a|mir|MIMAT0003326|mir|hsa-miR-663_v17.0|mir|MIMAT0003326
hsa-miR-375	1.4402	2.71358	2.71358	20.056	4.56294e-08	2.04876e-05	9.34515	mir|hsa-miR-375|mir|MIMAT0000728
